# Supplementary material for: Beaver Fever: Whole-Genome Characterization of Waterborne Outbreak and Sporadic Isolates To Study the Zoonotic Transmission of Giardiasis
Source: mSphere. 2018 Apr 25;3(2):e00090-18. doi: 10.1128/mSphere.00090-18 (PMC5917422; doi:10.1128/mSphere.00090-18)
Supplement: TABLE S1 [file sph002182525st1.xls]

## Sheet: reads
UBC_#	Date of Collection	CITY/LOCATION	PROVINCE/STATE, COUNTRY	SOURCE	Outbreak number/ Sporadic	Total reads	Reads map to assemalage A (WB)	% map to A	Reads map to assemblage B (GS_B)	% map to B	Reads map to neither	% Neither assemblage	Assembly	Coverage
ATCC30888/13	1985-08-16	Portland	OR, USA	HUMAN	Sporadic	8260818	8237278	99.715	4710	0.0570161	18830	0.227944	A	170.321
ATCC30957/120_3/50803	2014-08-08	Betheda	MD, USA	HUMAN	Sporadic	2482222	2479630	99.8956	684	0.027556	1908	0.0768666	A	47.779
ATCC50163/89	1992-07-03	Philadelphia	PA, USA	CAT	Sporadic	3055704	3020880	98.8604	7606	0.248912	27218	0.890728	A	61.3231
ATCC50170/93	1992-07-03	Madison	WI, USA	SHEEP	Sporadic	1692554	1688351	99.7517	2039	0.120469	2164	0.127854	A	31.9342
B5/19	1987-07-31	Calgary	AB, CANADA	BEAVER	Sporadic	4460204	4452011	99.8163	5253	0.117775	2940	0.0659163	A	94.7779
BE-1(IP-0482:1)/15	1985-06-08	Banff	AB, CANADA	BEAVER	Sporadic	2912396	2908917	99.8805	1295	0.0444651	2184	0.0749898	A	54.3104
BE-2(IPO583:1)/14	1985-06-08	Banff	AB, CANADA	BEAVER	Sporadic	3482508	3475913	99.8106	3287	0.094386	3308	0.094989	A	71.7374
BTW/109	1993-06-01	Botwood	NL, CANADA	WATER	5	1716242	1711613	99.7303	2061	0.120088	2568	0.149629	A	33.2642
CB2/108	1993-06-01	Cornerbrook	NL, CANADA	WATER	5	1255384	1251501	99.6907	2219	0.176759	1664	0.132549	A	24.2518
D3/18	1987-07-31	Calgary	AB, CANADA	DOG	Sporadic	3644816	3640397	99.8788	1703	0.0467239	2716	0.0745168	A	70.8912
HAMILTON7/75	1991-06-19	Hamilton	North Island, NEW ZEALAND	HUMAN	Sporadic	4708060	4701143	99.8531	3057	0.0649312	3860	0.0819871	A	95.1491
HAMILTON84/76	1991-06-19	Hamilton	North Island, NEW ZEALAND	HUMAN	Sporadic	1929232	1924666	99.7633	1866	0.0967224	2700	0.139952	A	37.7055
MONASTASHE/6	1986-09-01	Monastashe River	WA, USA	BEAVER	Sporadic	3435252	3429647	99.8368	2795	0.0813623	2810	0.0817989	A	65.5748
S1/16	1987-07-31	near Strathmore	AB, CANADA	SHEEP	Sporadic	2040330	2036170	99.7961	1716	0.084104	2444	0.119785	A	41.195
VANC/85/UBC/1	1985-02-07	Hornby Island	BC, CANADA	HUMAN	Sporadic	3426562	3421010	99.838	2450	0.0715002	3102	0.0905281	A	67.0957
VANC/85/UBC/2	1985-03-14	Smithers	BC, CANADA	HUMAN	Sporadic	4845878	4741037	97.8365	30203	0.623272	74638	1.54024	A	89.1943
VANC/85/UBC/5	1985-03-26	Coquitlam	BC, CANADA	HUMAN	Sporadic	8177114	8164872	99.8503	6366	0.0778514	5876	0.0718591	A	160.529
VANC/85/UBC/7	1985-04-11	Pantage Creek, Quesnel	BC, CANADA	BEAVER	Sporadic	5187666	5120188	98.6993	20128	0.387997	47350	0.912742	A	95.0742
VANC/85/UBC/9	1985-04-17	Zimacord River, Terrace	BC, CANADA	BEAVER	Sporadic	5852176	26355	0.450345	5737085	98.0334	88736	1.51629	B	103.297
VANC/86/UBC/3	1986-09-11	Ashcroft	BC, CANADA	HUMAN	Sporadic	3201016	3126695	97.6782	11159	0.348608	63162	1.97319	A	60.4254
VANC/87/UBC/22	1987-10-01	North Vancouver	BC, CANADA	HUMAN	Sporadic	2737128	2656675	97.0607	23309	0.851586	57144	2.08774	A	53.3381
VANC/87/UBC/23	1987-11-01	Prince George	BC, CANADA	HUMAN	Sporadic	8348472	7983991	95.6342	58997	0.70668	305484	3.65916	A	155.562
VANC/87/UBC/25	1987-10-03	Kelowna	BC, CANADA	HUMAN	Sporadic	4426820	17336	0.391613	2944370	66.5121	1465114	33.0963	B	55.4008
VANC/87/UBC/26	1987-11-04	Slocan River	BC, CANADA	BEAVER	Sporadic	5814360	27153	0.466999	5723565	98.4384	63642	1.09457	B	99.4616
VANC/87/UBC/27	1987-11-21	Aldergrove	BC, CANADA	BEAVER	Sporadic	2576914	2403561	93.2728	168867	6.55307	4486	0.174084	A/B	44.9156
VANC/87/UBC/28	1987-12-01	Aldergrove	BC, CANADA	BEAVER	Sporadic	3703120	3698231	99.868	1275	0.0344304	3614	0.0975934	A	63.8142
VANC/87/UBC/29	1987-12-01	Aldergrove	BC, CANADA	BEAVER	Sporadic	2012192	2007799	99.7817	2241	0.111371	2152	0.106948	A	38.9567
VANC/87/UBC/8	1987-08-08	North Vancouver	BC, CANADA	HUMAN	Sporadic	4408322	16231	0.36819	4286179	97.2293	105912	2.40255	B	71.474
VANC/88/UBC/34	1988-10-19	Vancouver	BC, CANADA	HUMAN	Sporadic	4519588	4512588	99.8451	1874	0.041464	5126	0.113417	A	89.0954
VANC/88/UBC/35	1988-11-29	Vancouver	BC, CANADA	HUMAN	Sporadic	3621890	3616699	99.8567	1651	0.0455839	3540	0.097739	A	35.1938
VANC/89/UBC/33	1989-10-25	Vancouver	BC, CANADA	HUMAN	Sporadic	5355316	5343539	99.7801	5473	0.102198	6304	0.117715	A	106.637
VANC/89/UBC/36	1989-09-30	Oliver	BC, CANADA	HUMAN	Sporadic	6947582	6919095	99.59	18545	0.266927	9942	0.1431	A	132.423
VANC/89/UBC/37	1989-11-17	Kitimat	BC, CANADA	HUMAN	3	2096256	2084838	99.4553	1348	0.0643051	10070	0.48038	A	37.8745
VANC/89/UBC/48	1989-12-20	Kitimat	BC, CANADA	HUMAN	3	3154606	17727	0.56194	3081789	97.6917	55090	1.74634	B	54.3433
VANC/89/UBC/59	1989-02-27	Nanaimo	BC, CANADA	DOG	Sporadic	2606512	57564	2.20847	2521388	96.7342	27560	1.05735	B	45.0819
VANC/90/UBC/40	1990-02-09	Creston	BC, CANADA	WATER	1	2194058	5163	0.235317	1942697	88.5436	246198	11.2211	B	31.7658
VANC/90/UBC/41	1990-02-13	Creston	BC, CANADA	HUMAN	1	4428630	24123	0.544706	4315703	97.4501	88804	2.00523	B	69.8834
VANC/90/UBC/42	1990-02-16	Creston	BC, CANADA	HUMAN	1	5967158	5792509	97.0732	50579	0.847623	124070	2.07921	A	113.872
VANC/90/UBC/43	1990-02-14	Creston	BC, CANADA	HUMAN	1	4623384	4619180	99.9091	832	0.0179955	3372	0.0729336	A	89.6497
VANC/90/UBC/44	1990-02-16	Creston	BC, CANADA	HUMAN	1	1851194	7088	0.382888	1824470	98.5564	19636	1.06072	B	30.7894
VANC/90/UBC/45	1990-02-14	Creston	BC, CANADA	HUMAN	1	11203550	30098	0.268647	5037940	44.9674	6135512	54.764	B	71.7086
VANC/90/UBC/46	1990-02-16	Creston	BC, CANADA	HUMAN	1	3253714	15855	0.487289	3101923	95.3348	135936	4.17787	B	57.5201
VANC/90/UBC/47	1990-02-16	Kitimat	BC, CANADA	HUMAN	3	3431050	26367	0.768482	3296189	96.0694	108494	3.16212	B	59.5357
VANC/90/UBC/49	1990-02-16	Creston	BC, CANADA	WATER	1	6407078	33441	0.521938	6097773	95.1724	275864	4.30561	B	102.514
VANC/90/UBC/50_2	1990-03-03	Creston	BC, CANADA	WATER	1	3190474	15584	0.488454	3127534	98.0273	47356	1.48429	B	55.1181
VANC/90/UBC/51	1990-03-09	Kitimat	BC, CANADA	WATER	3	3134348	11662	0.372071	2992690	95.4805	129996	4.14747	B	48.5545
VANC/90/UBC/52	1990-03-19	Creston	BC, CANADA	BEAVER	1	5626634	5619517	99.8735	2137	0.0379801	4980	0.0885076	A	108.92
VANC/90/UBC/53	1990-03-28	Goat River	BC, CANADA	BEAVER	Sporadic	6466798	35772	0.553164	6147430	95.0614	283596	4.38542	B	106.758
VANC/90/UBC/54	1990-04-10	Goat River	BC, CANADA	BEAVER	Sporadic	2664870	7807	0.29296	2608525	97.8856	48538	1.8214	B	41.4591
VANC/90/UBC/55	1990-04-10	Goat River	BC, CANADA	BEAVER	Sporadic	2724126	278717	10.2314	2411399	88.5201	34010	1.24847	A/B	41.93
VANC/90/UBC/56	1990-04-10	Goat River	BC, CANADA	BEAVER	Sporadic	2889650	6503	0.225045	2785105	96.3821	98042	3.39287	B	43.6777
VANC/90/UBC/57	1989-12-05	Bella Coola	BC, CANADA	BEAVER	Sporadic	2191758	2141875	97.7241	13635	0.622103	36248	1.65383	A	38.2894
VANC/90/UBC/58	1990-09-12	Mission Creek	BC, CANADA	WATER	Sporadic	3475642	24478	0.704273	3373116	97.0502	78048	2.24557	B	56.6772
VANC/90/UBC/60	1990-02-16	Creston	BC, CANADA	HUMAN	1	5569868	13272	0.238282	5383840	96.6601	172756	3.10162	B	82.2771
VANC/90/UBC/61	1990-07-05	Barriere	BC, CANADA	WATER	2	5143546	33474	0.650796	5010028	97.4042	100044	1.94504	B	89.4502
VANC/90/UBC/62	1990-07-31	Barriere	BC, CANADA	WATER	2	2776950	2735537	98.5087	5979	0.215308	35434	1.276	A	55.4383
VANC/90/UBC/63	1991-01-04	Barriere	BC, CANADA	HUMAN	2	3775808	12595	0.333571	3556883	94.2019	206330	5.46453	B	58.7846
VANC/90/UBC/64	1990-12-11	Barriere	BC, CANADA	HUMAN	2	6932732	6919398	99.8077	7324	0.105644	6010	0.0866902	A	135.829
VANC/90/UBC/71	1990-02-14	Creston	BC, CANADA	HUMAN	1	3018542	3015075	99.8851	1811	0.0599959	1656	0.0548609	A	53.6749
VANC/91/UBC/65	1991-01-22	Barriere	BC, CANADA	HUMAN	2	2634756	14316	0.543352	2573224	97.6646	47216	1.79204	B	48.9148
VANC/91/UBC/67	1991-04-18	Deep Creek, Terrace	BC, CANADA	WATER	Sporadic	2317586	10775	0.464923	2225245	96.0156	81566	3.51944	B	41.4112
VANC/91/UBC/68_1	1991-04-19	Terrace	BC, CANADA	WATER	Sporadic	5177928	37963	0.73317	5051739	97.5629	88226	1.70389	B	96.3067
VANC/91/UBC/68_2	1991-04-19	Terrace	BC, CANADA	WATER	Sporadic	2187104	13257	0.606144	2130451	97.4097	43396	1.98418	B	38.5531
VANC/91/UBC/69	1991-02-20	Muskwa River	BC, CANADA	WATER	Sporadic	3221462	14032	0.435579	3148066	97.7217	59364	1.84277	B	50.6286
VANC/91/UBC/72	1991-04-04	South Thompson	BC, CANADA	WATER	Sporadic	2487766	39008	1.56799	2247148	90.3279	201610	8.10406	B	44.3392
VANC/91/UBC/73	1991-06-24	Kamloops	BC, CANADA	HUMAN	Sporadic	7992154	7976506	99.8042	10152	0.127025	5496	0.0687674	A	158.126
VANC/91/UBC/74	1991-12-12	Mission Creek	BC, CANADA	WATER	Sporadic	10537176	75158	0.713265	10090880	95.7646	371138	3.52218	B	181.016
VANC/91/UBC/85	1991-05-01	Mission Creek	BC, CANADA	WATER	Sporadic	1358320	8960	0.659638	1216990	89.5952	132370	9.74513	B	18.6448
VANC/92/UBC/101	1992-09-23	Mission Creek	BC, CANADA	WATER	Sporadic	2983786	2972326	99.6159	9256	0.31021	2204	0.0738659	A	64.6207
VANC/92/UBC/102	1992-09-30	Mission Creek	BC, CANADA	WATER	Sporadic	5481294	31668	0.577747	4378018	79.872	1071608	19.5503	B	76.5089
VANC/92/UBC/103	1992-10-01	Mission Creek	BC, CANADA	WATER	Sporadic	3624162	12273	0.338644	3353251	92.5249	258638	7.13649	B	56.5007
VANC/92/UBC/104	1992-11-04	Mission Creek	BC, CANADA	WATER	Sporadic	3971774	3966784	99.8744	1656	0.0416942	3334	0.0839423	A	80.7394
VANC/92/UBC/107	1992-12-15	Vancouver	BC, CANADA	HUMAN	Sporadic	4549472	4417251	97.0937	37153	0.816644	95068	2.08965	A	86.9322
VANC/92/UBC/84	1992-04-09	Mission Creek	BC, CANADA	WATER	Sporadic	5006866	18443	0.368354	4929383	98.4525	59040	1.17918	B	82.3182
VANC/92/UBC/98	1992-07-14	Mission Creek	BC, CANADA	WATER	Sporadic	8267772	47083	0.569476	8132223	98.3605	88466	1.07001	B	142.699
VANC/92/UBC/99	1992-09-04	Mission Creek	BC, CANADA	WATER	Sporadic	1916838	5350	0.279105	1774186	92.558	137302	7.16294	B	32.8996
VANC/93/UBC/105	1993-09-16	Mission Creek	BC, CANADA	WATER	Sporadic	5643376	37000	0.655636	5548386	98.3168	57990	1.02758	B	98.1085
VANC/93/UBC/106	1993-09-23	Mission Creek	BC, CANADA	WATER	Sporadic	4377462	3103311	70.8929	1257285	28.7218	16866	0.385292	A/B	63.1136
VANC/93/UBC/39	1993-07-02	Campbell River	BC, CANADA	HUMAN	Sporadic	2849868	2786942	97.792	13220	0.463881	49706	1.74415	A	51.7029
VANC/93/UBC/70	1993-06-08	Barriere	BC, CANADA	HUMAN	Sporadic	7319434	7295705	99.6758	5621	0.0767956	18108	0.247396	A	152.233
VANC/94/UBC/121	1994-05-27	Elk Creek, Chilliwack	BC, CANADA	WATER	Sporadic	8751292	8430011	96.3288	311669	3.56141	9612	0.109835	A/B	174.356
VANC/94/UBC/122	1994-08-16	Mission Creek	BC, CANADA	WATER	Sporadic	2162294	5080	0.234936	2131962	98.5972	25252	1.16783	B	33.0966
VANC/94/UBC/124	1994-09-26	Mission Creek	BC, CANADA	WATER	Sporadic	1323924	5732	0.432955	1079222	81.5169	238970	18.0501	B	16.2849
VANC/94/UBC125	1994-10-17	Mission Creek	BC, CANADA	WATER	Sporadic	1822726	6201	0.340205	1744759	95.7225	71766	3.93729	B	28.3516
VANC/96/UBC/126	1995-09-28	Revelstoke	BC, CANADA	HUMAN	4	3118948	2589466	83.0237	520704	16.6949	8778	0.281441	A/B	51.2639
VANC/96/UBC/127	1995-08-30	Revelstoke	BC, CANADA	BEAVER	4	8001288	39022	0.487696	7862800	98.2692	99466	1.24312	B	135.562
VANC/96/UBC/128	1995-09-12	Revelstoke	BC, CANADA	HUMAN	4	2720356	6411	0.235668	2679999	98.5165	33946	1.24785	B	46.0676
VANC/96/UBC/129	1995-09-20	Revelstoke	BC, CANADA	HUMAN	4	2320598	5831	0.251271	2286703	98.5394	28064	1.20934	B	37.9192
WHANGAREI8/79	1991-06-19	Whangarei	North Island, NEW ZEALAND	HUMAN	Sporadic	1321596	1318599	99.7732	1515	0.114634	1482	0.112137	A	26.9173

## Sheet: contigs stats
Isolate_code	Total length	Total contigs	Total contigs > 1kb	Total length contigs >1kb	GC%	Longest contig	Assemblage
ATCC30888/13	10682405	737	499	10510769	48.9053	194438	A
ATCC30957/120_3	10655887	694	459	10483704	48.8779	193520	A
ATCC50163/89	10863058	755	515	10689739	48.9812	198941	A
ATCC50170/93	10659846	688	465	10496298	48.8764	190241	A
B5/19	10688435	740	496	10511913	48.9097	175418	A
BE-1(IP-0482:1)/15	10709314	740	513	10546014	48.9007	191279	A
BE-2(IPO583:1)/14	10709820	734	517	10552643	48.8939	191279	A
BTW/109	10714602	717	500	10553443	48.917	193819	A
CB2/108	10716519	728	506	10551864	48.8994	191773	A
D3/18	10667242	740	506	10501243	48.884	159350	A
HAMILTON7/75	10684741	731	487	10511796	48.8812	196798	A
HAMILTON84/76	10697588	678	496	10563320	48.9099	191276	A
MONASTASHE/6	10765746	721	517	10615170	48.937	191279	A
S1/16	10731431	707	522	10593657	48.9025	191773	A
VANC/85/UBC/1	10704932	702	505	10559331	48.8943	191279	A
VANC/85/UBC/2	10704177	695	509	10570419	48.98	191912	A
VANC/85/UBC/5	10740486	702	496	10588626	48.9388	194474	A
VANC/85/UBC/7	14569208	12668	3651	8427243	48.6128	27490	A
VANC/85/UBC/9	11301694	883	570	11084263	47.9444	260586	B
VANC/86/UBC/3	10607936	708	494	10457901	48.9454	192387	A
VANC/87/UBC/22	10846903	844	589	10666909	49.0911	158513	A
VANC/87/UBC/23	10729915	762	541	10573015	49.0274	175663	A
VANC/87/UBC/25	11262785	895	589	11044073	47.9239	260382	B
VANC/87/UBC/26	11652474	1189	775	11361513	48.057	237018	B
VANC/87/UBC/27	10638514	691	489	10489875	48.8513	193763	A
VANC/87/UBC/28	10683483	776	551	10519567	48.8599	164170	A
VANC/87/UBC/29	10724383	721	517	10574094	48.8964	191279	A
VANC/87/UBC/8	11501886	825	585	11329443	48.0429	209481	B
VANC/88/UBC/34	10653059	676	479	10508377	48.8781	194472	A
VANC/88/UBC/35	10784261	818	574	10605227	48.9712	191279	A
VANC/89/UBC/33	10802471	814	555	10618446	48.9927	191410	A
VANC/89/UBC/36	10740284	720	506	10585302	48.909	233951	A
VANC/89/UBC/37	10663219	678	493	10527761	48.8739	198839	A
VANC/89/UBC/48	11421493	973	666	11199699	47.9112	164444	B
VANC/89/UBC/59	11407402	892	614	11203534	47.9313	260064	B
VANC/90/UBC/40	11174373	749	553	11037101	47.7457	163802	B
VANC/90/UBC/41	11326270	900	631	11135310	47.9547	260011	B
VANC/90/UBC/42	10979940	1046	699	10740065	49.2036	168072	A
VANC/90/UBC/43	10666842	775	507	10477468	48.8938	191820	A
VANC/90/UBC/44	11236922	788	559	11072395	47.8368	262720	B
VANC/90/UBC/45	11284747	750	558	11146956	47.8932	260011	B
VANC/90/UBC/46	11260267	799	574	11099611	47.8751	261363	B
VANC/90/UBC/47	11410085	1013	681	11178204	47.9673	160927	B
VANC/90/UBC/49	11238375	822	580	11066864	47.8325	262709	B
VANC/90/UBC/50_2	11255465	829	570	11071477	47.8757	262566	B
VANC/90/UBC/51	11240067	807	562	11069862	47.8314	264136	B
VANC/90/UBC/52	10796856	867	575	10590786	48.9856	148917	A
VANC/90/UBC/53	11252186	752	540	11099496	47.8703	260011	B
VANC/90/UBC/54	11097638	804	561	10924091	47.7245	160381	B
VANC/90/UBC/55	11390559	705	546	11275769	47.7831	261103	B
VANC/90/UBC/56	11176949	788	572	11025983	47.7345	260011	B
VANC/90/UBC/57	10689813	846	586	10507043	48.9446	161072	A
VANC/90/UBC/58	11220246	764	530	11051133	47.8321	262622	B
VANC/90/UBC/60	11190724	772	546	11033926	47.775	258661	B
VANC/90/UBC/61	11221204	814	550	11032232	47.8699	260053	B
VANC/90/UBC/62	10681141	710	509	10536643	48.8962	218601	A
VANC/90/UBC/63	11388993	907	630	11199970	47.9171	266648	B
VANC/90/UBC/64	10729564	716	511	10581815	48.9191	194469	A
VANC/90/UBC/71	10691892	753	525	10528040	48.9035	246364	A
VANC/91/UBC/65	11389019	932	634	11181787	47.9501	261260	B
VANC/91/UBC/67	11255295	758	549	11106354	47.8574	264073	B
VANC/91/UBC/68_1	11325493	855	607	11151156	47.9762	260913	B
VANC/91/UBC/68_2	11341390	810	581	11174349	47.9521	164308	B
VANC/91/UBC/69	11191387	768	532	11025559	47.7876	330016	B
VANC/91/UBC/72	11287302	833	572	11104241	47.9919	192410	B
VANC/91/UBC/73	10720356	691	480	10562688	48.9426	194511	A
VANC/91/UBC/74	11261593	980	647	11025954	47.9442	190500	B
VANC/91/UBC/85	11166869	809	567	10993877	47.7632	262827	B
VANC/92/UBC/101	10731367	737	512	10565014	48.9229	169529	A
VANC/92/UBC/102	11247118	822	583	11076363	47.8722	260011	B
VANC/92/UBC/103	11194586	725	539	11063010	47.7681	260011	B
VANC/92/UBC/104	10745886	796	528	10555670	48.9251	175418	A
VANC/92/UBC/107	10806598	869	578	10598546	49.0815	207296	A
VANC/92/UBC/84	11457500	948	661	11254703	47.9592	258714	B
VANC/92/UBC/98	11241163	836	551	11036601	47.8767	260503	B
VANC/92/UBC/99	11201345	887	586	10988790	47.8094	190558	B
VANC/93/UBC/105	11254923	741	530	11104191	47.9025	260333	B
VANC/93/UBC/106	10519869	1255	661	10101342	48.7003	138039	A
VANC/93/UBC/39	10670444	704	495	10521103	48.9563	159798	A
VANC/93/UBC/70	10762075	693	504	10620682	48.9319	191279	A
VANC/94/UBC/121	11540685	850	607	11363892	49.1602	194501	A
VANC/94/UBC/122	11197087	813	561	11018325	47.8335	191556	B
VANC/94/UBC/124	11183909	849	582	10994071	47.7859	162593	B
VANC/94/UBC/125	11191784	815	550	11003040	47.8162	164243	B
VANC/96/UBC/126	10384752	1157	651	10030240	48.6647	111675	A
VANC/96/UBC/127	11230627	854	581	11031676	47.8686	313262	B
VANC/96/UBC/128	11191293	871	592	10995419	47.8374	262974	B
VANC/96/UBC/129	11204089	875	599	11007082	47.8411	163379	B
WHANGAREI8/79	10738208	773	549	10572154	48.9131	191276	A
