# Supplementary material for: Beaver Fever: Whole-Genome Characterization of Waterborne Outbreak and Sporadic Isolates To Study the Zoonotic Transmission of Giardiasis
Source: mSphere. 2018 Apr 25;3(2):e00090-18. doi: 10.1128/mSphere.00090-18 (PMC5917422; doi:10.1128/mSphere.00090-18)
Supplement: TABLE S2 [file sph002182525st2.xls]

## Sheet: Assemblage A % identity
	ATCC30888/13	ATCC30957/120_3	ATCC50163/89	ATCC50170/93	B5/19	BE-1(IP-0482:1)/15	BE-2(IPO583:1)/14	BTW/109	CB2/108	D3/18	HAMILTON7/75	HAMILTON84/76	MONASTASHE/6	S1/16	VANC/85/UBC/1	VANC/85/UBC/2	VANC/85/UBC/5	VANC/85/UBC/7	VANC/86/UBC/3	VANC/87/UBC/22	VANC/87/UBC/23	VANC/87/UBC/27	VANC/87/UBC/28	VANC/87/UBC/29	VANC/88/UBC/34	VANC/88/UBC/35	VANC/89/UBC/33	VANC/89/UBC/36	VANC/89/UBC/37	VANC/90/UBC/42	VANC/90/UBC/43	VANC/90/UBC/52	VANC/90/UBC/57	VANC/90/UBC/62	VANC/90/UBC/64	VANC/90/UBC/71	VANC/91/UBC/73	VANC/92/UBC/101	VANC/92/UBC/104	VANC/92/UBC/107	VANC/93/UBC/106	VANC/93/UBC/39	VANC/93/UBC/70	VANC/94/UBC/121	VANC/96/UBC/126	WHANGAREI8/79
ATCC30888/13	100	99.7144128114+-0.904134686125	96.2257852706+-4.43607757787	99.6873832924+-1.01985625909	99.7367509025+-0.993540525947	99.7618838863+-0.756702832089	99.7545289855+-0.770110504261	99.7275786925+-1.02110297234	99.667005988+-1.02132678471	99.7192436975+-1.00684072203	99.7540731707+-0.851698729806	99.7144939759+-0.793053833289	99.6942344498+-1.11038670042	99.7850839329+-0.663583076148	99.7751865223+-0.807649757055	94.5458163265+-4.59148118843	99.7502729529+-0.883274375699	99.6667443264+-1.35832600231	94.4735016835+-4.72383005602	94.5457881973+-4.62159800433	94.5359590793+-4.59995135506	99.6606715507+-1.14662222561	99.586130137+-1.5550807072	99.7031242461+-1.07350199057	99.725250918+-0.858251740966	99.7493091733+-0.758567582732	99.7315527231+-0.900331289194	99.7743580247+-0.79792656936	99.7537935174+-0.741832367241	94.7877007015+-4.45867647204	99.6712844037+-1.0814142761	99.7030282486+-1.12380129951	94.6748188711+-4.57255057194	95.7134161491+-4.85590235783	99.7136943442+-0.990014621659	99.7419441211+-0.862250657936	99.7928921569+-0.746556452915	99.752905569+-0.900561989344	99.7286911596+-0.840447852239	94.6077035831+-4.54367089643	99.8037806874+-0.782883969903	94.4078231293+-4.61323549039	99.8119899875+-0.695832521892	99.6309925558+-1.16767154252	99.6021251002+-1.16718080917	99.6958656036+-0.887294839543
ATCC30957/120_3		100	96.117045045+-4.46954685691	99.7384441656+-0.956066984448	99.6876585366+-1.03729426664	99.666235012+-1.07872280925	99.7027881041+-1.01292601714	99.7339012346+-0.924694725801	99.6902539299+-0.999210115293	99.6994117647+-0.900068432616	99.7760097919+-0.814902050058	99.7745330012+-0.763741282793	99.6673471883+-1.1006303725	99.7618509317+-0.7512723304	99.7074692875+-0.960950969107	94.5134767642+-4.4483773709	99.7493090452+-0.922388831105	99.6630772028+-1.35361531151	94.544890447+-4.61446214866	94.5091729323+-4.61726566884	94.5999297629+-4.44567256559	99.7454719388+-0.78929106768	99.6416974596+-1.41645313985	99.6658888889+-1.15585424024	99.6925925926+-1.0046455549	99.6670728929+-1.08120238968	99.7344470314+-0.804290888149	99.6596805897+-1.1350736898	99.644127182+-1.15190140925	94.7033359621+-4.50599908472	99.6671846847+-1.00203641845	99.704039517+-0.89159358224	94.6352364865+-4.51924158888	95.5872072072+-4.89117804325	99.6882608696+-1.02027696797	99.7059647059+-0.936115791569	99.7311205847+-0.862031117806	99.6897560976+-0.929322826644	99.7613325472+-0.668966389979	94.5684179357+-4.57611629993	99.7351090604+-1.05954347275	94.4990132159+-4.58472196562	99.71675709+-0.946998744914	99.6499367889+-1.2839646529	99.5521185065+-1.21858543534	99.7081971154+-0.987126691654
ATCC50163/89			100	96.1280366972+-4.45719340238	96.1200177462+-4.51949373295	96.1195319532+-4.52099066319	96.1384046346+-4.50343784746	96.128049678+-4.49026976909	96.0751402715+-4.57561607288	96.1765773012+-4.4567587808	96.1361037819+-4.48411379786	96.1187009346+-4.51796866255	96.0255326768+-4.56075403385	96.0516774194+-4.59843088316	96.2136660617+-4.45443704945	94.4450522648+-4.48611614467	96.0411909091+-4.57727105479	98.5225403698+-2.5293903528	94.4199829787+-4.56423418569	94.4942857143+-4.50975645325	94.4578659612+-4.50407315519	95.8779547511+-4.70303793007	96.1892428198+-4.47970484244	96.1426216216+-4.52059807004	96.1176624549+-4.4807961924	96.155510917+-4.52651114733	96.1331072961+-4.46623924635	96.14840553+-4.53403789901	96.0898443223+-4.51463842856	94.5715252918+-4.495658936	96.1435924007+-4.47767735788	96.1424486301+-4.50381143734	94.4400577558+-4.52947442073	95.3627886323+-4.90369873847	96.191848816+-4.48073245571	96.0533623693+-4.56345495197	96.1265498652+-4.52271294593	96.0491967509+-4.59400348684	96.1416404887+-4.46164954703	94.4072779605+-4.60656554568	96.6502587413+-4.0462653768	94.4556110616+-4.53861743012	96.0238065099+-4.61336066568	96.0352488688+-4.60853376792	96.5648687012+-4.09308782229	96.0942600897+-4.53472913293
ATCC50170/93				100	99.6384242424+-1.20184320639	99.6910283688+-1.0264355716	99.7110391198+-0.921137555961	99.6998115578+-1.02715044167	99.6736352357+-1.01931583679	99.591322314+-1.22819634269	99.7280830281+-0.957074226439	99.7991003911+-0.64197226996	99.6573902133+-1.07145919548	99.7067553866+-0.960066203482	99.7061833953+-0.949608179067	94.4617506631+-4.55262867816	99.727020202+-0.986505520008	99.6530901391+-1.39542430358	94.4150966608+-4.6733063377	94.4808171862+-4.53355027569	94.4985549645+-4.536140018	99.6287014563+-1.20852639876	99.6330829596+-1.23078715464	99.6613823163+-1.00802592775	99.6933206591+-1.0484845119	99.7126530612+-0.971304842632	99.6232426304+-1.40879434393	99.6906540881+-1.10597340937	99.6664179104+-1.09098447234	94.6388703262+-4.54424512101	99.6482033898+-1.30300116133	99.6837102086+-1.09781694337	94.5342304458+-4.54224434628	95.5881164695+-4.84043204152	99.703204005+-1.03756731328	99.7176355248+-0.874758462511	99.6995624196+-1.06973459898	99.6392857143+-1.15628395694	99.6721395349+-1.16266727391	94.5837761069+-4.53912606569	99.7659125315+-1.04652379632	94.5242497754+-4.50058658437	99.7189830508+-0.891071609801	99.7049184442+-1.11934799072	99.5462193126+-1.39057834323	99.6648139256+-1.15373062416
B5/19					100	99.7339079103+-0.900629692359	99.7235499398+-0.863772145712	99.7899148418+-0.656509695726	99.7142555686+-0.88332345107	99.7268705882+-0.950803174884	99.7086054827+-1.02737620636	99.6993099274+-1.01070954547	99.7639239001+-0.844831563066	99.7845848375+-0.645563058716	99.7834220073+-0.747691987388	94.6456462585+-4.39653374104	99.7429238329+-0.907904573235	99.6686186911+-1.342979851	94.6851284247+-4.47285023177	94.6552854812+-4.50407581869	94.7239310345+-4.3656410315	99.6930097087+-0.965448444473	99.5752494331+-1.40015102648	99.6792166463+-1.1214767207	99.7406567534+-0.812721461132	99.7605334847+-0.726187664152	99.7356081081+-0.89610862413	99.7517865707+-0.941153074863	99.7070240964+-0.964045035641	94.8145833333+-4.44110854511	99.7574887387+-0.737896556912	99.7208652793+-0.986024698391	94.722703827+-4.4407903271	95.560771961+-4.85658888222	99.7187767221+-0.897658765309	99.7227803204+-0.946340261194	99.7806690998+-0.741852363637	99.7581432039+-0.845001047783	99.7640846682+-0.750921872591	94.6623151909+-4.48986365394	99.7773076923+-0.927413753565	94.4485405872+-4.5931336485	99.8124189526+-0.743184919437	99.6829471033+-1.01532507964	99.6382678428+-0.967345369444	99.649837963+-1.10512682431
BE-1(IP-0482:1)/15						100	99.7358690476+-0.832009304546	99.7298692033+-0.971971215995	99.7098108747+-0.880111459831	99.6479689367+-1.16003045895	99.751567696+-0.823846296633	99.7034195065+-0.906148568528	99.7505348837+-0.890036159413	99.7464808362+-0.82566134189	99.6999302326+-1.12481874292	94.5048578811+-4.60127921036	99.7445945946+-0.876433547946	99.6775221239+-1.34296253702	94.4435750853+-4.75263258468	94.5264836066+-4.643795986	94.4586257563+-4.63281936957	99.7058099878+-1.01000391116	99.6339747995+-1.38457692929	99.7161619718+-0.965606276288	99.6934178744+-1.05135191747	99.7244754464+-0.949595398721	99.6883595506+-1.05719610341	99.7335788262+-0.936661290259	99.6697674419+-1.14144703831	94.7352741313+-4.56896132918	99.6906327684+-1.04577451937	99.7424180791+-0.830895932833	94.5938225539+-4.58763312359	95.7404727273+-4.70342623223	99.7094610092+-1.04987987882	99.705017341+-1.04035755567	99.7342621015+-0.939148747803	99.708989667+-0.951305050129	99.7387958716+-0.793050835733	94.5202773246+-4.62838963621	99.745713108+-1.08631755348	94.467167382+-4.59749682334	99.7406904762+-1.08076196639	99.659097561+-1.14889816367	99.6097469388+-1.22052843074	99.7284875847+-0.776274582395
BE-2(IPO583:1)/14							100	99.7184184915+-1.18103852606	99.7286626506+-0.841424792466	99.7030649038+-0.913345422703	99.7782808717+-0.728860232351	99.7278674699+-0.952967922836	99.7180929678+-0.937668315442	99.7731042945+-0.780218662236	99.7304901961+-0.894187387094	94.536169844+-4.61700279322	99.7891985203+-0.725517782737	99.6634461501+-1.37447436192	94.4583120205+-4.72247165134	94.5848671096+-4.61858290375	94.5184656085+-4.62819851078	99.715+-1.04014869789	99.6674223245+-1.39050090982	99.7230284302+-1.00965284292	99.7571305419+-0.847800554959	99.7493393057+-0.769741969092	99.7179610538+-0.934702830967	99.7367831325+-0.898801954253	99.710968523+-0.928343068984	94.7851949085+-4.44747973981	99.6741824249+-0.994984460045	99.7632236095+-0.711659859695	94.6602327515+-4.52861194301	95.6189047195+-4.84118723184	99.6996800948+-0.921446944279	99.7466097838+-0.766945018339	99.7073612824+-0.943677744652	99.7097365269+-0.990636245099	99.7526877934+-0.728283035311	94.5564273927+-4.56979851209	99.7164540182+-1.20397072385	94.4170557491+-4.60930057431	99.7563144963+-0.788636075337	99.6357649939+-1.19816431753	99.6004527082+-1.17898307388	99.6986549708+-0.961899529845
BTW/109								100	99.7585087719+-0.89786625749	99.7147418968+-1.00002927299	99.6098682635+-1.47963520569	99.7334382872+-1.03987980891	99.6852904821+-0.930690664719	99.6734050633+-1.20132592379	99.650074813+-1.33799744077	94.6195625547+-4.38986074084	99.6409677419+-1.40205469798	99.6690709787+-1.33311301358	94.5196038732+-4.58657259515	94.4931644518+-4.59774920048	94.5857760141+-4.4568367183	99.710998767+-0.960475690688	99.6033826879+-1.42385983377	99.6442962056+-1.16974205503	99.6691221374+-1.2715226463	99.7517420814+-0.822008849625	99.7176041667+-1.07330752893	99.6654723926+-1.37242814383	99.7201349693+-1.09334848151	94.6735980937+-4.53299482654	99.60276958+-1.42393710174	99.7143502203+-1.03562624259	94.4913350126+-4.60518136049	95.6909007353+-4.76524487802	99.5960048721+-1.4087906096	99.6892532089+-0.993175030816	99.6663913596+-1.18887502561	99.7012653563+-0.961093764638	99.727230591+-1.00528780468	94.5210663308+-4.60471316477	99.7146038365+-1.30721146869	94.408961504+-4.57625698768	99.6920812183+-1.21057323062	99.680655527+-1.05992843388	99.5867986799+-1.34144274177	99.7140145103+-0.825071226874
CB2/108									100	99.7134040047+-0.919801447327	99.7029575758+-0.959638178984	99.7088206388+-0.911207900322	99.6829506173+-0.887718985694	99.7232133995+-0.85517036256	99.651405868+-0.973446655078	94.5460106383+-4.58044204561	99.7317552534+-0.873580860497	99.6709339794+-1.30577919162	94.5758244681+-4.52138300576	94.5066887967+-4.51994222857	94.6801604278+-4.36865973189	99.6944103194+-0.988976009125	99.6017237443+-1.33486172267	99.6528743961+-1.23892999598	99.6944956413+-0.922502330003	99.6918820862+-0.994175255984	99.6920601852+-1.02035041461	99.7261294261+-0.84526883419	99.6902822086+-1.09408416758	94.7153895072+-4.45978287835	99.6671653543+-0.972850378551	99.6942920354+-0.982004196605	94.5875444539+-4.56875419395	95.5015823367+-4.85667342911	99.6354854369+-1.09438028626	99.719091954+-0.919231052117	99.6887593985+-0.891579145779	99.6805168269+-1.00157788841	99.7314918415+-0.804477338646	94.5757675997+-4.56327560992	99.6943344426+-1.26914507285	94.4722918532+-4.5707352091	99.7369516729+-0.709801708104	99.6262592593+-1.23703896041	99.5526807474+-1.37258860364	99.6701288056+-1.08799500072
D3/18										100	99.7256782713+-0.88610769372	99.6528099174+-1.16595908219	99.7048429952+-1.01493489926	99.7344615385+-0.842385370496	99.7379146919+-0.89593905425	94.5313050994+-4.57197280055	99.727433414+-0.929139359928	99.6727045317+-1.32618871822	94.4459454855+-4.68555970637	94.4845069275+-4.6354551183	94.5025434028+-4.59278597668	99.6306339713+-1.13019675003	99.6021094641+-1.30230284478	99.6633412888+-1.1398934571	99.670747889+-1.10500470026	99.7075522042+-0.962732200063	99.622974537+-1.30272606601	99.6843360752+-1.15586030442	99.6530168269+-1.16691012512	94.7237909516+-4.51405826038	99.6045413364+-1.35103973603	99.7056357388+-0.940210714705	94.5875186722+-4.57343833001	95.6136467487+-4.8644313375	99.698442623+-1.00861896253	99.734624553+-1.00757421003	99.7175866189+-0.968137137028	99.7700960384+-0.791161706302	99.6860092807+-1.02189446466	94.6371742671+-4.50037793334	99.7580473856+-0.934617478484	94.4889328744+-4.5496028535	99.7392515337+-0.864976075725	99.655980975+-1.0402294495	99.5999678715+-1.26495405213	99.6479493088+-1.14069020145
HAMILTON7/75											100	99.7874595268+-0.773505885055	99.6865606596+-1.10555688025	99.7971411339+-0.748637624292	99.7620288115+-0.85386029099	94.5489982877+-4.6042664967	99.7838347719+-0.79915150276	99.6617204301+-1.36665450395	94.4936610169+-4.68874409338	94.5433821138+-4.60410275948	94.4817432784+-4.67620942665	99.6621245421+-1.15371381182	99.6604181185+-1.28632612532	99.6570749108+-1.36506845825	99.7558730159+-0.803120023048	99.7677257143+-0.775752960804	99.7113736903+-0.987292118108	99.7472076372+-0.874207766733	99.6879156627+-0.943441466184	94.7307292475+-4.51810717098	99.7243019296+-1.00440256506	99.6815819861+-1.10542716012	94.6331317316+-4.57132927447	95.549453405+-4.94134816165	99.7348379352+-0.994716777949	99.7302450408+-0.849042324491	99.7656986634+-1.02718621031	99.709952381+-1.01455584822	99.6772769409+-1.11223184476	94.6737407102+-4.50468429966	99.8015531561+-0.86753584069	94.434235696+-4.59166829757	99.7601953602+-0.925032797321	99.7277132262+-0.978849927746	99.6427912621+-0.98946901117	99.7340588235+-1.00529193715
HAMILTON84/76												100	99.6970246914+-0.904450538818	99.7393709043+-0.961603413343	99.7215724816+-1.02227271686	94.4045187166+-4.64594483157	99.7683040201+-0.80302663212	99.6736798059+-1.28720401838	94.3842631579+-4.75592877282	94.4828534923+-4.59988052034	94.4590900901+-4.67252667927	99.6902093596+-1.06310219933	99.6429357798+-1.44667884617	99.6953482587+-1.08344438915	99.7192578125+-1.141497142	99.7047398844+-1.01446564224	99.6084130688+-1.25660116577	99.7383866837+-0.806404713766	99.6885714286+-1.0595897117	94.6570933977+-4.50790813511	99.6558703072+-1.08712838862	99.7276131222+-0.915186393798	94.5879535684+-4.56825311063	95.6357438795+-4.80793797514	99.7163190955+-0.910257373559	99.6727784291+-1.1344738208	99.7132005141+-1.01039960707	99.6791614518+-0.973418641968	99.6663127188+-1.0536083181	94.5938581315+-4.52610698696	99.7792916667+-0.934297105635	94.3545470693+-4.6593127127	99.6777113134+-1.1028263559	99.7153132832+-0.94817016207	99.5833198708+-1.24966110279	99.7433249686+-0.841207300551
MONASTASHE/6													100	99.7682758621+-0.821465548905	99.7891165644+-0.743775284296	94.4702351916+-4.66316919014	99.7955953905+-0.587341335148	99.6706069049+-1.33965832086	94.4554788611+-4.7291312346	94.5772292191+-4.60197384516	94.4576847729+-4.66003533024	99.6836519608+-0.980935251229	99.6485419059+-1.38031970548	99.7386077482+-0.75535305065	99.7139875776+-0.961156071424	99.7377777778+-0.782777293875	99.7062570462+-0.983312381419	99.7225755744+-1.0128231128	99.6713333333+-1.04494571895	94.827752988+-4.41874491955	99.6205797101+-1.25942763563	99.6614476615+-1.08915943869	94.6331520816+-4.52849997069	95.6066880734+-4.84469877155	99.7080286738+-1.11362832103	99.7184295612+-0.920441745665	99.7619627329+-0.840415232243	99.7483616505+-0.829786854305	99.7449248555+-0.788454711764	94.6531+-4.52602935511	99.7283788255+-1.10171826941	94.459729021+-4.59388347682	99.811780303+-0.6997573441	99.627791411+-1.24943512367	99.6127331711+-1.18367137806	99.693880422+-0.840952019967
S1/16														100	99.7586052304+-0.824881166473	94.5309290096+-4.57406368107	99.7961089987+-0.719852078371	99.6997006935+-1.27241302355	94.4191913043+-4.71331327642	94.5255621302+-4.62560964442	94.4782289803+-4.61504410651	99.7138737624+-0.977236945894	99.7050058617+-1.17290929209	99.7032760736+-1.04746949112	99.7677243995+-0.86349282177	99.7581129944+-0.828325346641	99.7271806674+-1.06961829906	99.7259775841+-0.948457558602	99.7277186312+-0.925995435017	94.6918462758+-4.47387487721	99.6594188596+-1.12639640042	99.7253733032+-1.02534155925	94.5920272572+-4.5578735978	95.6050091575+-4.88107312143	99.7414028777+-0.781266004063	99.7022494172+-1.0069410384	99.7521578298+-0.862329969514	99.7625948592+-0.767576818604	99.7169679634+-1.04195966198	94.4923947151+-4.60458343937	99.7842454395+-0.903003769145	94.3790017513+-4.61988565734	99.7699367889+-0.806302682764	99.638164794+-1.17077297804	99.630115037+-1.11592998896	99.7576086957+-0.699277633848
VANC/85/UBC/1															100	94.5050086356+-4.64517244809	99.8089189189+-0.717963919941	99.6619777697+-1.34325329319	94.5978639104+-4.55914959719	94.5241447368+-4.58480226057	94.4596853147+-4.64800881184	99.6860049628+-1.09455619794	99.6419858989+-1.42924924366	99.7291481481+-0.862358317024	99.7338993711+-0.891216193939	99.6981858903+-0.996321263203	99.7022095672+-0.938612066893	99.7345208845+-0.972493668395	99.6613663845+-1.15062096477	94.7728245476+-4.41460120777	99.716009122+-0.942046361754	99.7315401786+-0.835637771401	94.5209351306+-4.58983977949	95.70604033+-4.82775946977	99.7488386308+-0.857645178782	99.6836477273+-1.09296666276	99.778298397+-0.758968450912	99.7740864198+-0.703296447998	99.7241339492+-0.841539609931	94.6201400329+-4.48347390798	99.7715785124+-0.929263053364	94.5006978799+-4.55519744975	99.8276843467+-0.592264008582	99.6972+-1.05408451274	99.6081508516+-1.18974442448	99.6793001186+-0.999595106091
VANC/85/UBC/2																100	94.5577462289+-4.60037721491	98.7662851453+-2.47584292401	98.6545201238+-2.35756840717	98.2563533835+-2.99514055853	99.5861581921+-1.30045977869	94.5619240953+-4.55616883986	94.6362077922+-4.45530694694	94.562226087+-4.50943695523	94.5028141593+-4.61549913417	94.5681818182+-4.5940890002	94.4765994962+-4.62541496339	94.5309330986+-4.57423735379	94.5001929825+-4.6245001776	98.4134656085+-2.76285465697	94.5565037283+-4.56214883868	94.6038808511+-4.47862751614	98.2991420664+-2.82983640507	94.6142942686+-4.55901973492	94.5934494774+-4.5473305471	94.5093091828+-4.56722893516	94.5105570061+-4.58093558076	94.5352351916+-4.55727415973	94.4137005887+-4.65434500576	98.411269084+-2.75984929685	94.8173063742+-4.33999647145	98.1361592742+-3.05591478748	94.5150351494+-4.62653903986	94.4591132572+-4.62731702675	94.6938919289+-4.42714807198	94.4937575236+-4.59117532535
VANC/85/UBC/5																	100	99.6848278788+-1.2610431471	94.4788+-4.63513102333	94.5395362563+-4.62058894476	94.5491673894+-4.46825842938	99.7333125+-0.834003538568	99.6591448119+-1.4277133477	99.7662030075+-0.755039041226	99.8030878553+-0.756698186027	99.7838787185+-0.732481559303	99.7680116279+-0.847927774927	99.7477708593+-0.834906807454	99.729463171+-0.804368743246	94.6413312451+-4.51071220738	99.7419031142+-0.838875751105	99.7257463524+-1.01898145635	94.6527008547+-4.56798018404	95.6128675799+-4.89682525014	99.7402025316+-0.954719103494	99.7669266589+-0.79635482581	99.7974415584+-0.793432997744	99.7649058971+-0.793048624221	99.7870685579+-0.675812731996	94.5164202658+-4.59352712209	99.7994798658+-0.822513579536	94.4365240642+-4.63445332427	99.8487854251+-0.514059951873	99.6693068036+-1.17152338515	99.6491389115+-0.979527931879	99.7297961631+-0.88214249309
VANC/85/UBC/7																		100	98.7419166177+-2.4515451027	98.7906433158+-2.35821103684	98.7945043988+-2.38621211583	99.656614937+-1.3740915211	99.674282762+-1.31928717511	99.6735981591+-1.2957413406	99.6908176177+-1.33784667105	99.701755345+-1.23321885066	99.6981680223+-1.26210219924	99.663376938+-1.37293657061	99.6963858497+-1.25833878211	98.8748691708+-2.15633922199	99.6524861479+-1.3887747263	99.6706523055+-1.33416697716	98.7950315937+-2.34333338042	98.4153487828+-2.70288849603	99.7015408002+-1.24842952679	99.6915871281+-1.26924001644	99.685128672+-1.36421341761	99.7005787234+-1.26648127267	99.6946576839+-1.26232035586	98.7938900536+-2.31442636531	99.7506719033+-1.01707267067	98.7135631511+-2.42363545498	99.6987295032+-1.26292611704	99.6506049607+-1.43478828399	99.6689905401+-1.2318102561	99.6912466586+-1.28188436863
VANC/86/UBC/3																			100	98.6378180039+-2.49606101315	98.6809266802+-2.35056059022	94.6256255393+-4.49731877955	94.7109264069+-4.46717435011	94.4737574722+-4.6329226432	94.4802088773+-4.66065179478	94.5362923204+-4.63913082463	94.4586956522+-4.7150065848	94.4005795848+-4.72758103209	94.4268153981+-4.72864349453	98.7196036866+-2.53607860321	94.4899833887+-4.6725065125	94.5307802013+-4.57224611567	98.5675789474+-2.56525659754	94.5117472434+-4.67997038629	94.469384089+-4.75371501713	94.5410219595+-4.68996609575	94.3939668701+-4.74531107537	94.4515198618+-4.69391543137	94.4154808511+-4.71060609583	98.6794261524+-2.3630195278	94.7003144224+-4.45621030594	98.5301317123+-2.42006729601	94.4554278306+-4.69389195716	94.5058838821+-4.55696858598	94.7436700337+-4.4047655321	94.4992467532+-4.65609665449
VANC/87/UBC/22																				100	98.3786037736+-2.70256892702	94.5855114117+-4.57595101559	94.5167105263+-4.62016637906	94.4880819672+-4.62168221377	94.531707113+-4.59168079065	94.6240224359+-4.57549552516	94.5566504854+-4.59706050841	94.5018204698+-4.65268012443	94.54991715+-4.62752091146	99.6916387337+-0.96285660681	94.5625663717+-4.65000782128	94.4454097056+-4.63427413404	99.5414366197+-1.20486357982	94.5500900901+-4.61393866986	94.5646103363+-4.57657699658	94.5473569702+-4.59245809326	94.5556023589+-4.5724932728	94.5144361526+-4.64872424649	94.5226362897+-4.62343060334	98.4354504906+-2.64598252983	94.7954330176+-4.40592683253	98.2140935115+-2.92231248277	94.5205285235+-4.6473246947	94.3941324392+-4.69845655375	94.7099934512+-4.33957467759	94.5881276238+-4.57711121123
VANC/87/UBC/23																					100	94.669340949+-4.46292985462	94.6967992927+-4.43831658665	94.5975+-4.50297178107	94.4881639929+-4.62829615818	94.6281143345+-4.53279964689	94.5000515021+-4.59319644252	94.4293167702+-4.68105598757	94.5433898305+-4.61939802438	98.3520570949+-2.71509127313	94.5166217355+-4.5841060121	94.6315561224+-4.44389677894	98.2672007201+-2.77482731021	94.582056239+-4.5438116232	94.5169170306+-4.62275656597	94.4743979505+-4.62152880337	94.4860282436+-4.62608541946	94.4322241681+-4.63405551701	94.4402382979+-4.63303317156	98.3637987307+-2.74775325402	94.7768250689+-4.31279104209	98.1399305556+-3.0899706385	94.4783378016+-4.64931975463	94.4805263158+-4.47173419512	94.6649426837+-4.45463572174	94.487443281+-4.62112553707
VANC/87/UBC/27																						100	99.6427052023+-1.15400938167	99.6727295285+-1.05917555081	99.7052525253+-0.989729677852	99.6441559953+-1.23819654758	99.6547114252+-1.17015142744	99.668694075+-1.14768606361	99.6436609337+-1.30177901823	94.702648+-4.51090150947	99.6493984109+-1.09408853277	99.6330258718+-1.16859002868	94.6137605396+-4.54560229147	95.5261692448+-4.86690806894	99.6662590799+-1.01749153911	99.6419575472+-1.19088210056	99.6527050184+-1.28383267703	99.6204939759+-1.21872879529	99.6001067616+-1.2968260782	94.5694476987+-4.55504015621	99.6607641196+-1.45003044332	94.5625289403+-4.51757726875	99.7069144981+-0.945514301872	99.3492688971+-2.21522904868	99.5763036304+-1.22161184988	99.6456939502+-1.10645269536
VANC/87/UBC/28																							100	99.5856285391+-1.4443187903	99.5927726218+-1.49536898171	99.6285681818+-1.39927107481	99.5842677346+-1.59428304344	99.6205113636+-1.40024245867	99.5938018433+-1.49830843711	94.7576410658+-4.48933174643	99.5750613155+-1.37430417039	99.6478675645+-1.22373393581	94.7159682805+-4.44387596342	95.6645478723+-4.77481934691	99.5476463964+-1.57628882666	99.6576551724+-1.21016167655	99.613013544+-1.50988640157	99.6081001138+-1.27871786219	99.6446750285+-1.35030197745	94.6172114575+-4.51868846763	99.7220337553+-1.06003447068	94.5680366492+-4.49607425062	99.5953196347+-1.60557490895	99.629940547+-1.36303871939	99.5605403159+-1.26962687812	99.5690088106+-1.57560928287
VANC/87/UBC/29																								100	99.6616458853+-1.12270426743	99.6394432071+-1.20793318743	99.6556200228+-1.16083814856	99.7481432039+-0.763274323612	99.6266133005+-1.24245386598	94.7110798122+-4.50722944838	99.6899328859+-1.04599395371	99.6791169978+-1.18992222166	94.5584315353+-4.59462723718	95.6431046931+-4.82223951821	99.6956547619+-0.884360301413	99.6667931034+-1.14359804889	99.685707196+-1.13841971076	99.6724337349+-1.13430732744	99.6763013699+-1.00930364826	94.5244098361+-4.59547789797	99.7440293638+-0.972017333031	94.5274912281+-4.52938741694	99.7778562259+-0.609016463242	99.6204932182+-1.28858844321	99.5902269044+-1.15148763496	99.6723591549+-1.17672137325
VANC/88/UBC/34																									100	99.6763501144+-1.0935973728	99.6865701043+-1.10278602599	99.6741624365+-1.08566077753	99.7371964956+-0.655213347583	94.6940720439+-4.51701795808	99.6991087963+-0.932848841124	99.6602535832+-1.09656617576	94.5974473463+-4.58583394029	95.5122836753+-4.87894017478	99.6248492462+-1.23824547716	99.7169550173+-0.892089780658	99.7186567164+-0.91840938994	99.6797780518+-1.14273157935	99.7458989424+-0.78056142026	94.5047976879+-4.61574389246	99.7676955075+-0.952586162228	94.4399469496+-4.65436687764	99.7504216074+-0.755167062711	99.6371984436+-1.21879112815	99.610320197+-1.19222363175	99.6506755127+-1.10519445844
VANC/88/UBC/35																										100	99.6928571429+-1.19672450924	99.712011236+-1.06910226957	99.6928422274+-0.996991027883	94.8605736434+-4.46542548781	99.7184709821+-0.861040175849	99.7417081448+-0.953962396632	94.617721725+-4.52598452271	95.6923913043+-4.75809093284	99.6884804469+-0.922786485414	99.6806636156+-1.13578872841	99.720886918+-0.925598679914	99.7068961625+-0.999549765714	99.7079653179+-1.04762049065	94.5464640884+-4.55912659693	99.7258126036+-1.11493552367	94.5532263514+-4.53995720037	99.7463110102+-0.739552822815	99.6708352403+-1.07306885256	99.6156138934+-1.10576185311	99.6346078431+-1.16461603574
VANC/89/UBC/33																											100	99.722962963+-0.965414246019	99.6578738318+-1.18679264736	94.6716003063+-4.44984229424	99.6649385475+-1.07098731227	99.7937113402+-0.765510689289	94.6102050861+-4.54579473281	95.6565085049+-4.81044981054	99.6041189675+-1.2951665231	99.6581585082+-1.23114492284	99.6791797753+-1.17802047885	99.7437113402+-0.805980634169	99.7108362369+-1.02796078026	94.5794963444+-4.56618465607	99.7547970174+-0.960085057881	94.4977777778+-4.54161577692	99.7475747126+-0.84357107819	99.6534080189+-1.14398284867	99.6541747573+-0.983758255889	99.6919094923+-0.988995407852
VANC/89/UBC/36																												100	99.6649447853+-1.12544457338	94.7737717908+-4.47119400043	99.6618672666+-1.12775841074	99.7167901235+-1.04836777617	94.5860085106+-4.56239362149	95.5517620345+-4.88928223965	99.5780755177+-1.47127135992	99.774282434+-0.715145587067	99.6737848101+-1.15911565123	99.7515795869+-1.01926661418	99.7814678899+-0.708333845108	94.6387531592+-4.5065438477	99.8308340284+-0.664599414656	94.3842919965+-4.63646688787	99.7950064185+-0.869795156095	99.6719748428+-1.13367172131	99.6134878049+-1.15743181411	99.6719647059+-1.14562996743
VANC/89/UBC/37																													100	94.6454928458+-4.55772732118	99.6232195677+-1.14342080447	99.6763923337+-1.05234952434	94.5674832215+-4.58954067404	95.4973333333+-4.93157668466	99.6550849515+-1.07811346043	99.7315430622+-0.787486089685	99.67955+-0.890477426721	99.6789800995+-0.966674020182	99.7049822904+-0.996145567386	94.5144093178+-4.64709280872	99.7007401316+-1.12553544782	94.4603869833+-4.58258729002	99.7135541401+-0.853791979281	99.691025958+-0.959672023996	99.5964360418+-1.14506275554	99.6866905615+-0.863673306565
VANC/90/UBC/42																														100	94.7625286478+-4.52016258236	94.5978132118+-4.5628643229	99.6191014235+-1.11887136211	94.662484375+-4.61042647326	94.7657996894+-4.48900909125	94.8789199689+-4.36587617169	94.6480839272+-4.57431840672	94.7342514011+-4.51270400736	94.7247114625+-4.49078027144	98.3868523002+-2.79619479762	94.9418379447+-4.33282777826	98.3552200704+-2.76780642682	94.7421825397+-4.50227144595	94.5409659969+-4.55531295465	94.8319617834+-4.35618804008	94.827184+-4.39605030796
VANC/90/UBC/43																															100	99.6184083425+-1.26806904905	94.6303624382+-4.5824228177	95.7250262697+-4.79339385499	99.6791573034+-1.11562713153	99.6692537313+-1.03967009634	99.7020501139+-1.07247818834	99.6829411765+-1.11452888035	99.6653647587+-1.11023892862	94.6766340668+-4.51606111406	99.7499674532+-1.12963598575	94.510511745+-4.55745828248	99.6730359212+-1.18592110179	99.663317757+-1.20369358428	99.5660492846+-1.29542427721	99.6193405405+-1.23396118811
VANC/90/UBC/52																																100	94.4779153355+-4.57470584775	95.6464869565+-4.85900537392	99.6646338798+-1.08507044537	99.7088202247+-0.992557281191	99.6805908584+-1.19094567543	99.7704799107+-0.735006448616	99.7508437856+-0.876431668372	94.5427183673+-4.5495406225	99.776833751+-0.839056288478	94.5112151899+-4.51926912897	99.7510982659+-0.856833568968	99.5889053592+-1.29940691196	99.5707611336+-1.23432686979	99.6268656716+-1.23294193955
VANC/90/UBC/57																																	100	94.5551185609+-4.64418068047	94.6655969517+-4.51408060542	94.5630065898+-4.6085064538	94.5892136752+-4.564013367	94.5559324895+-4.61187994422	94.5928143214+-4.57842626715	98.3852443281+-2.53328146732	94.8058316222+-4.37915721052	98.3762987013+-2.678317829	94.6156329652+-4.56698374063	94.5474285714+-4.59612492347	94.8466369252+-4.33938939125	94.5762279966+-4.55461845004
VANC/90/UBC/62																																		100	95.8160220994+-4.73578384568	95.6750572687+-4.80131989666	95.6278711986+-4.83832223148	95.6910682226+-4.79510496483	95.7046302817+-4.71249067365	94.4713155771+-4.61133448964	96.1785513361+-4.28931161189	94.5478979239+-4.4835373794	95.5777565849+-4.87760231284	95.6591316271+-4.75769599531	95.9481818182+-4.57566298317	95.6784635879+-4.70582248112
VANC/90/UBC/64																																			100	99.6510380623+-1.11753439357	99.7749683944+-0.799390233964	99.6887530864+-1.06882399931	99.6975709421+-0.940858159861	94.5958532564+-4.61275315924	99.8009416667+-0.854109495282	94.4340657439+-4.61573991068	99.7079847909+-1.04209140389	99.6951262626+-1.08174253094	99.6082372055+-1.12251526298	99.7279342723+-0.751008839742
VANC/90/UBC/71																																				100	99.7312075029+-0.940057153405	99.6916159251+-1.08501965254	99.7167406542+-0.979625265962	94.5338985737+-4.57101576437	99.7359075908+-1.05905521039	94.4490202703+-4.53403825803	99.7538623104+-0.852623869567	99.6470629371+-1.22044653384	99.6127272727+-1.15597404347	99.6675846501+-1.08224175372
VANC/91/UBC/73																																					100	99.7800126103+-0.845634364115	99.7007912844+-1.03693297427	94.4572456576+-4.64963791897	99.8047146402+-0.815578735463	94.3937779767+-4.63622396527	99.7918253968+-0.744038103643	99.7237309645+-0.929222582497	99.6204464286+-1.20134578705	99.7679181709+-0.632793453883
VANC/92/UBC/101																																						100	99.7240846682+-0.878199555711	94.4548930921+-4.65341336114	99.7803612479+-0.853918160118	94.4087336245+-4.6096954274	99.7967861716+-0.698468814903	99.6582191781+-1.16754617746	99.6085113269+-1.15417697208	99.6975+-0.824479189003
VANC/92/UBC/104																																							100	94.5476860841+-4.60636292919	99.7502394715+-0.966803424127	94.4732754127+-4.57847008464	99.7760046729+-0.772411365618	99.6582248521+-1.10711530767	99.6297177419+-1.05099983165	99.6831390135+-1.00791932086
VANC/92/UBC/107																																								100	94.8058666667+-4.35196209951	98.6264239029+-2.26092050603	94.5336378738+-4.65208432782	94.4958640459+-4.51538362513	94.8071683168+-4.32560450779	94.5440673788+-4.59810017273
VANC/93/UBC/106																																									100	94.7401958042+-4.33789934541	99.8174252492+-0.816680145687	99.1795984252+-2.8553702816	99.4048394324+-1.71674919897	99.7603515944+-0.957787357449
VANC/93/UBC/39																																										100	94.4090989399+-4.65940110129	94.3946140195+-4.63620794844	94.7460692042+-4.30402321429	94.4456654991+-4.5843175953
VANC/93/UBC/70																																											100	99.6155410691+-1.35508456293	99.6505983607+-1.04709193828	99.720485782+-0.772401699162
VANC/94/UBC/121																																												100	99.4285096154+-1.84948785095	99.7154086538+-0.878893029897
VANC/96/UBC/126																																													100	99.5464583333+-1.3232358072
WHANGAREI8/79																																														100

## Sheet: Assemblage B % identity
	VANC/85/UBC/9	VANC/87/UBC/25	VANC/87/UBC/26	VANC/87/UBC/8	VANC/89/UBC/48	VANC/89/UBC/59	VANC/90/UBC/40	VANC/90/UBC/41	VANC/90/UBC/44	VANC/90/UBC/45	VANC/90/UBC/46	VANC/90/UBC/47	VANC/90/UBC/49	VANC/90/UBC/50_2	VANC/90/UBC/51	VANC/90/UBC/53	VANC/90/UBC/54	VANC/90/UBC/55	VANC/90/UBC/56	VANC/90/UBC/58	VANC/90/UBC/60	VANC/90/UBC/61	VANC/90/UBC/63	VANC/91/UBC/65	VANC/91/UBC/67	VANC/91/UBC/68_1	VANC/91/UBC/68_2	VANC/91/UBC/69	VANC/91/UBC/72	VANC/91/UBC/74	VANC/91/UBC/85	VANC/92/UBC/102	VANC/92/UBC/103	VANC/92/UBC/84	VANC/92/UBC/98	VANC/92/UBC/99	VANC/93/UBC/105	VANC/94/UBC/122	VANC/94/UBC/124	VANC/94/UBC/125	VANC/96/UBC/127	VANC/96/UBC/128	VANC/96/UBC/129
VANC/85/UBC/9	100.0+-0.0	93.8421734532+-5.0301899759	94.373647285+-5.05986279865	92.8839868621+-5.16178836672	95.1462780549+-5.16991974064	94.2020611082+-4.98825857001	94.4447457627+-5.0649476419	94.3045149481+-5.14517235175	94.3974969021+-5.10393593338	94.2998606713+-5.10918406942	94.3618769422+-5.12777158949	95.1644653706+-5.0521062869	94.3964162562+-5.11340140997	94.2760368098+-5.11959948574	95.0084372858+-5.13224005974	94.342693032+-5.10992268261	92.8984190579+-5.10394171187	94.1223173017+-5.16269656206	94.4286009732+-5.10344040857	93.6802483444+-5.01147070478	94.4569364882+-5.10076544982	94.9868606225+-5.12567276242	94.1576329043+-5.10375327877	94.1929378847+-5.09707708225	96.302788671+-4.73591672815	96.3332855093+-4.79466447485	96.3105321508+-4.76776795228	94.6852300713+-5.13537161924	94.7444378698+-5.13654291068	93.7783392226+-5.11746926606	93.5756607812+-5.05688676461	94.4031327543+-5.08365397785	94.3630131827+-5.07885363644	94.2319555096+-5.00517357836	93.6460740355+-5.07890535782	93.6585890834+-5.06293721379	93.5166613503+-5.09049934064	93.5767721519+-5.07839747461	93.5998866703+-5.07175758762	93.5798097252+-5.06000341209	95.1720308311+-5.11744600201	95.2187449393+-5.14312386796	95.2682035519+-5.07954497657
VANC/87/UBC/25		100.0+-0.0	94.5268555939+-4.93030635143	92.6801421127+-4.96838469707	95.1474535211+-4.96445679424	94.1651144226+-5.00013782409	95.4638983051+-4.80374778233	95.4686488169+-4.83122798732	95.4281469649+-4.85253212292	95.4497155785+-4.86402362661	95.4417628205+-4.84006856888	94.9209746904+-4.9784124898	95.4744106464+-4.83002362328	95.5219543147+-4.80684931826	94.0947029703+-4.9920722128	95.4916841415+-4.82914680126	93.0484901648+-5.03462414198	95.4125521886+-4.79140500311	95.3217113665+-4.92065489349	99.6030058939+-1.07596605378	95.3628033206+-4.89550340983	94.7483806147+-4.95161799636	95.1563303835+-4.91800542195	94.8010837727+-4.97334074417	93.7258465753+-5.01409661714	93.861164309+-4.981059376	93.8424945415+-5.05269673229	94.5185183033+-4.99141703313	94.525744559+-5.02289002632	99.7563808664+-0.797632772055	99.6244741697+-0.935903080399	95.4625273312+-4.89016107597	95.415540721+-4.90156450406	94.2262849604+-4.94360868513	99.6910541586+-1.00593593695	99.662821735+-0.95925875402	99.7229780876+-0.885771320482	99.6865403304+-0.797861137132	99.5632318711+-1.01636970173	99.6306561922+-0.964775952128	94.9992831541+-4.84956626051	95.0584642646+-4.83521639092	95.0419630072+-4.83019445011
VANC/87/UBC/26			100.0+-0.0	93.0337640197+-5.14793595124	94.5336969986+-4.9558765898	99.6255422648+-1.11570947856	94.6292371996+-4.88753936111	94.7394647324+-4.82433983992	94.8375479523+-4.78659375582	94.6894406691+-4.8350855661	94.7603626149+-4.80765644484	94.9544604317+-4.90054783401	94.773225641+-4.8301859077	94.7370791075+-4.8405626368	94.2653025794+-4.91879722882	94.7056058242+-4.85165485646	93.3112590101+-4.97442851194	94.6612948857+-4.83927337182	94.7178243513+-4.80556105185	94.4414235056+-4.9148584297	94.6781400102+-4.85187418443	95.0339709052+-4.78138657312	94.9836289501+-4.8325801249	94.9570699336+-4.86129158623	94.7010437376+-4.96996880919	94.7133333333+-4.97374908304	94.6485786037+-4.98241786019	94.7626965699+-4.89726756621	94.7275196644+-4.9208115113	94.6099471662+-4.93767368007	94.5100918836+-4.90518469042	94.7680020233+-4.80375050576	94.7038686131+-4.85536726627	99.6212923562+-1.196398088	94.6205973896+-4.87468046472	94.5572347914+-4.91878921852	94.4882088773+-4.95401626536	94.5624859622+-4.91628369054	94.490928934+-4.89468222786	94.5211737805+-4.94693303343	94.6526895492+-4.87901756373	94.7165091463+-4.86610794824	94.6845230769+-4.89052583332
VANC/87/UBC/8				100.0+-0.0	92.8457238734+-5.14639237579	92.9684537572+-4.97809633589	92.6016050026+-5.15519670604	92.6800913242+-5.11198789963	92.6057994859+-5.16839014092	92.596638961+-5.12423467097	92.6229244306+-5.14125426654	93.1358389585+-5.15935361226	92.7012059274+-5.15076272457	92.6819711042+-5.11140624718	92.849910808+-5.14063275106	92.5935947047+-5.14914279251	92.1983704453+-5.06348636879	92.4582698413+-5.21661292342	92.5936140351+-5.13191429998	92.5584879725+-4.94079611459	92.6389958159+-5.16265500806	92.8910562633+-5.08395497564	92.7783038348+-5.03893856799	92.8237253937+-5.04254773374	92.4856131605+-5.1571208645	92.7024143145+-5.06835086708	92.4593759214+-5.16204673935	92.7850181818+-5.03460406493	92.802217638+-5.0723631783	92.731020979+-4.92942153535	92.6433072024+-4.92550180624	92.6403865717+-5.14484354572	92.6111964472+-5.1471374581	92.9151821668+-5.0213714632	92.6102321083+-4.95549704974	92.7350121536+-4.92507467325	92.5146892093+-4.97273080473	92.7056829511+-4.95287462048	92.5864049383+-4.94455950068	92.6151435523+-4.92490304881	92.5281360078+-5.1070949171	92.6005471422+-5.01108161266	92.6964132066+-4.95704841169
VANC/89/UBC/48					100.0+-0.0	94.2150569358+-4.99075836884	95.7187614081+-4.77382009605	95.8085530547+-4.8751760225	95.7571242681+-4.77275057054	95.9237852349+-4.60960433388	95.8603479974+-4.71884443351	96.5161454311+-4.63170569991	95.7404392765+-4.81456239417	95.7549872123+-4.84417944427	96.7183695652+-4.53262953015	95.6923071895+-4.86038328968	93.1787632135+-5.16261429064	95.4892146597+-4.8395184046	95.8499220273+-4.74693504554	95.0119228521+-5.00560446705	95.8263535551+-4.81018428694	96.3579452055+-4.61439455917	95.6827194067+-4.87079988219	95.5145566502+-4.96986021109	95.0672624292+-5.0684491797	94.9118990385+-5.16045277432	94.9547544081+-5.14487357066	95.2742920076+-5.11905977889	95.3304640814+-5.06761817313	95.2664243082+-4.83228482541	95.089959747+-4.86329331909	96.0539701105+-4.55770587124	95.9213651425+-4.6341016751	94.2710025445+-5.02661088202	95.2149044586+-4.84401934631	95.1986129754+-4.84082239903	95.1664107143+-4.86851954229	95.0574756726+-4.99710656794	95.1036221837+-4.89005756234	95.1601389693+-4.79769477353	96.8376142857+-4.44084385737	96.9420070423+-4.32856601991	96.8716654855+-4.3859833267
VANC/89/UBC/59						100.0+-0.0	94.1954639769+-5.06376063972	94.3235346756+-4.9499308438	94.2366895369+-4.97930709072	94.174592299+-5.00582155186	94.2243917411+-5.03424442485	94.6300417319+-4.95363039003	94.2285915493+-5.05267347327	94.3108216881+-4.99369466553	94.0033370105+-4.99806434187	94.1854718035+-5.0042874402	92.894904963+-5.04290981003	94.0478486293+-5.07527599451	94.2562790698+-5.02021844566	93.9648379888+-5.03688736813	94.2527605634+-5.07554416278	94.5782815249+-4.9731667817	94.5795639864+-4.98613173906	94.6822247839+-4.92580570582	94.4060242291+-4.98515418788	94.4824334398+-4.94989577128	94.3860433604+-5.04428496369	94.3607830245+-5.00928569165	94.3725813953+-5.01638680648	94.2854204125+-5.02144968338	94.0776707727+-4.95675091981	94.2104304636+-5.01756482453	94.2521141526+-5.03109617557	99.6199280576+-1.14251914418	94.1078215654+-5.04669515439	94.0352839373+-5.05256795929	94.0319729425+-5.01985066808	94.008357461+-5.10670325962	93.9142738359+-5.09835782595	94.1336363636+-4.99444012083	94.2973917869+-4.98467608165	94.3150250976+-4.98979066026	94.3305257271+-5.00525248196
VANC/90/UBC/40							100.0+-0.0	99.6261218274+-1.12711328208	99.6075189599+-1.1549302758	99.6082650862+-1.18444448404	99.6272923409+-1.02008190957	95.5165122104+-4.84856889543	99.6047244898+-1.22197624547	99.6106354167+-1.24911723512	94.8174375821+-5.0449567463	99.5476124197+-1.34582070823	93.0446268657+-5.03487590487	99.3888404255+-1.62555543243	99.5339337474+-1.25449578752	95.4460743802+-4.8041019422	99.6315671642+-1.0275423493	95.5118812589+-4.86556546463	95.1774721676+-4.9928989813	94.9791983696+-5.03514723175	94.4336618799+-5.05415710271	94.4263749184+-5.10461584517	94.4392634373+-5.1649928573	95.0339260809+-4.94713366684	95.0466824966+-5.02223436773	95.5227621483+-4.78521906777	95.4539124392+-4.79736069963	99.6652460733+-0.897900061588	99.6193072626+-1.03348667899	94.3069931271+-5.00457892934	95.4417869184+-4.8315233951	95.601352075+-4.73342327456	95.3544774011+-4.83227381334	95.3692173913+-4.82781614037	95.2976418919+-4.85841706719	95.428803535+-4.8621856347	95.9102654867+-4.80171385827	96.0664465875+-4.76456809261	96.0445726808+-4.69893735365
VANC/90/UBC/41								100.0+-0.0	99.719959718+-0.874891677017	99.7509876543+-0.865668377953	99.6967439516+-0.953583004957	95.6074191617+-4.79904708459	99.7591485149+-0.772778366471	99.7114885115+-0.890760477283	94.9614968153+-5.02878377253	99.5884126984+-1.18355315711	93.0875174637+-4.99127443539	99.356071775+-1.62731896482	99.583038835+-1.11426469657	95.4325918635+-4.77505736881	99.6893781855+-0.985040357708	95.5336444749+-4.87300137993	95.2533519553+-4.95988789767	95.025183727+-5.05246282612	94.436621033+-5.11232862941	94.4793345888+-5.11597712123	94.5165125+-5.13610277471	95.2177242744+-4.89722048736	95.0858477287+-5.06037402312	95.4965962733+-4.84832721025	95.3214239059+-4.88809839056	99.6951271617+-1.00481210398	99.6663803681+-1.0382649256	94.396441989+-4.95954133096	95.3669160703+-4.9251691946	95.4078980892+-4.88161125533	95.3191283784+-4.91357258256	95.2775226978+-4.88643723285	95.2501364522+-4.90151307819	95.3585769478+-4.89973022866	96.1284060984+-4.60661512764	96.2488983051+-4.57241575012	96.2548556999+-4.58580825907
VANC/90/UBC/44									100.0+-0.0	99.6555135135+-1.13035774346	99.6231149302+-1.20543014447	95.5668381897+-4.8058006175	99.6668106996+-1.06395503767	99.6887487179+-0.872870815146	94.9606580645+-5.00946238367	99.6056616052+-1.10695594326	92.9855507088+-5.047183257	99.3497959184+-1.63844592843	99.5561600811+-1.24770953137	95.4065447154+-4.81715474066	99.6434989429+-1.04305075722	95.4092205985+-4.93883574214	95.2777965003+-4.9174200848	94.9820622042+-5.05141769176	94.4358994197+-5.10790488127	94.2987989556+-5.15506812842	94.4830617608+-5.15078997885	95.0413570487+-5.01535669417	95.0422017139+-5.07677675879	95.6056848875+-4.76979492542	95.297030303+-4.88990688692	99.640125523+-1.18775454657	99.6213246471+-1.25995302807	94.3268878719+-5.00701774504	95.4446902655+-4.83656038884	95.5135062377+-4.76515255183	95.4004117237+-4.84003397307	95.4770273973+-4.75929744002	95.3596535643+-4.77473289624	95.4581775387+-4.8033801678	96.047251462+-4.69588653401	96.2607831762+-4.58420752502	96.2302479339+-4.55808918555
VANC/90/UBC/45										100.0+-0.0	99.6851491713+-0.985750523089	95.6268989328+-4.80817993376	99.7315224535+-0.883026995323	99.7203283898+-0.844162280441	94.8957657068+-5.00691468887	99.5856802721+-1.30035074713	92.992258427+-5.02203719581	99.354906639+-1.57948127272	99.5878947368+-1.05490211777	95.3915554026+-4.79827547628	99.6886802575+-0.998819408637	95.3693023256+-4.94908940944	95.2244473858+-4.97710706944	94.8715890957+-5.09092579663	94.3544747082+-5.11962287114	94.3205163399+-5.16475370608	94.3894740302+-5.15525478768	94.9633830508+-5.08488538734	94.9963599731+-5.06136772999	95.4486043534+-4.83656250333	95.3141514537+-4.90963851124	99.7440584416+-0.815979135129	99.7115296804+-0.932038781497	94.261837655+-5.00060093397	95.3508631153+-4.92824540394	95.4456651525+-4.83825295503	95.2707253521+-4.93043524011	95.3581095524+-4.84306813752	95.2708183633+-4.88877694816	95.370227882+-4.89151639636	96.0266691505+-4.6767040226	96.1954083885+-4.64996776939	96.1125777778+-4.64217372689
VANC/90/UBC/46											100.0+-0.0	95.5519962802+-4.82980673409	99.6350371156+-1.25003667972	99.711961824+-0.914828513751	94.9684052288+-5.00855912569	99.5591883117+-1.28880876037	93.0371412924+-5.07265262389	99.3987913223+-1.54203086208	99.5489468303+-1.31570255993	95.3386077644+-4.81533229416	99.6615767635+-0.945959415124	95.5295841996+-4.87724901659	95.3385815603+-4.87203949548	95.0303212851+-4.92446938177	94.2965561224+-5.12607207571	94.3206966434+-5.20389458297	94.3687081967+-5.15419822231	94.9736727989+-4.98443851523	95.0355473965+-5.03278404276	95.467038681+-4.83867308036	95.268877822+-4.95363500237	99.7073162939+-0.98727334901	99.6443322476+-0.963579675944	94.2281899441+-5.06443324549	95.363258427+-4.92890262176	95.4247997416+-4.89003597464	95.3274017919+-4.90362704231	95.3411074049+-4.8789108985	95.2277536232+-4.95990757595	95.2843981481+-4.98178768117	96.0589270386+-4.65965278586	96.160793882+-4.674520126	95.9859899208+-4.69004783708
VANC/90/UBC/47												100.0+-0.0	95.6358666667+-4.88579195653	95.6554666667+-4.88116224983	96.5633870968+-4.54040343497	95.6074546632+-4.94557925907	93.3162467465+-5.0002221314	95.4187227002+-4.90906989124	95.6434053367+-4.86390599644	94.9037557078+-4.87835919199	95.7071825648+-4.73937485944	95.7663574097+-4.80258613855	95.1360286029+-4.96686126751	95.1519660057+-4.95276439695	95.3994080204+-5.04076418771	95.3767331671+-5.02881681459	95.3324157303+-5.07325492904	95.8555591467+-4.80411893621	95.7633615635+-4.86989808897	94.9829166667+-4.92081470567	94.796104178+-4.96521198144	95.5744895449+-4.83814589856	95.6035245902+-4.79369921931	94.6458486708+-4.975077688	94.8685816383+-4.95530213092	94.9355274489+-4.92369674435	94.8273979592+-4.94183172205	94.8563732004+-4.95113371943	94.7484035477+-4.97335388773	94.8464731896+-4.91887828376	96.5979215416+-4.51831171558	96.483652576+-4.47689637178	96.524929102+-4.43784485912
VANC/90/UBC/49													100.0+-0.0	99.6991537668+-0.947729842069	94.8925499034+-5.09571027136	99.639153269+-1.1474024119	93.1209826276+-5.01186254697	99.3717261905+-1.64337420154	99.5391501976+-1.37390044759	95.4178389539+-4.91067456846	99.6791216931+-1.12720038594	95.4342411924+-4.8872665457	95.1716456494+-4.97635042568	94.9297455969+-5.08269639166	94.4147982063+-5.15304483617	94.3953739786+-5.16381244718	94.3939297125+-5.17172382952	94.9738602221+-5.04255099135	94.9422671805+-5.06859013642	95.5807435897+-4.83297865216	95.4224266667+-4.87271495623	99.7597049526+-0.853415080526	99.709486631+-0.897663606456	94.3539253898+-5.01308335174	95.4274071618+-4.91750714285	95.5812281836+-4.76875151305	95.4339366827+-4.88581969123	95.4777718479+-4.8261615523	95.3859124088+-4.8796376488	95.5147427441+-4.82923224092	96.0001130742+-4.72414908538	96.1530136006+-4.59366147066	96.1889834174+-4.60145302171
VANC/90/UBC/50_2														100.0+-0.0	94.9256692407+-5.01657001797	99.6427147402+-1.06014887721	93.0555495979+-5.03944281047	99.3983816184+-1.50752490755	99.5721184739+-1.22819684905	95.3836608345+-4.95326806519	99.6627564767+-1.0090250092	95.5535567715+-4.81404966911	95.2353889943+-4.99254957155	95.1066666667+-5.01450214153	94.3232015306+-5.11585875451	94.3464676617+-5.15626353979	94.284871959+-5.20308751934	95.1385359302+-5.00821914171	95.085163827+-5.07446909909	95.5386069652+-4.87582180084	95.4243931398+-4.86840023066	99.7325441329+-0.894841955609	99.6596173733+-0.934181068806	94.4212702854+-5.00561267611	95.4405951602+-4.93095491652	95.5382664117+-4.83053556647	95.4047638604+-4.92094067369	95.413287311+-4.79919544289	95.3080051813+-4.91349245113	95.4392272727+-4.88271956771	96.0225566572+-4.70128929264	96.1588525781+-4.65063242801	96.1856226971+-4.62911746642
VANC/90/UBC/51															100.0+-0.0	94.8228794788+-5.13283938748	92.9089122032+-5.03601868931	94.7101717305+-4.98087162422	94.8952929813+-4.99578111074	93.8628716216+-4.95810738118	94.8796729889+-4.98217048924	95.6473250173+-4.92141860697	94.7753506651+-5.05507624636	94.4799576271+-5.15626734333	95.0370640937+-5.15000511151	95.0651952349+-5.11217831451	94.8748756906+-5.23461049974	95.5755017301+-4.89021536744	95.4697472678+-4.99786306839	94.0860754717+-4.97540318861	93.821105471+-5.04024536514	94.9069551282+-5.00354624478	94.9613460276+-5.00432987444	94.0040989779+-5.03483596486	93.9293288963+-5.01274742685	94.0138662316+-4.97821469399	93.8340330861+-5.05265383473	93.9013568671+-5.03688154067	93.9136620499+-4.97355080266	93.992739726+-5.01332261798	95.7358584443+-4.9136824846	95.706844627+-4.94076955558	95.8316027875+-4.83460363156
VANC/90/UBC/53																100.0+-0.0	92.937+-5.05620074216	99.4121132457+-1.50037396192	99.6252582645+-1.03961796436	95.3970999301+-4.81947279323	99.5875106383+-1.16158840941	95.4204922644+-4.89073500896	95.2253104787+-5.00425449659	94.9207824934+-5.10589799623	94.4071798275+-5.07995746304	94.4250648508+-5.03534459242	94.3763654485+-5.11688970747	94.8888674217+-5.11638156736	94.9525637584+-5.11274709164	95.4970828025+-4.7467652438	95.3488037634+-4.82693863713	99.6044234801+-1.29127832787	99.5733989071+-1.10222781327	94.2165707965+-5.02702698402	95.3994885599+-4.84355930737	95.4669444444+-4.81116677544	95.3571688858+-4.85954203782	95.3190206529+-4.8274522449	95.3561538462+-4.8296408319	95.37424+-4.83604075208	96.0929090909+-4.72001409451	96.142267058+-4.66061274384	96.2166273932+-4.5910543382
VANC/90/UBC/54																	100.0+-0.0	92.856797235+-5.07133557022	93.0462012987+-5.03679438642	92.844839761+-5.04415677123	93.0754466703+-5.07307329554	93.1408225352+-5.12094788756	92.9823131094+-5.08886101251	93.1052048962+-5.02267849388	92.8703003823+-5.02557695956	92.8673715522+-5.06661831071	92.8615409483+-5.02859567448	92.6519835165+-5.09160691293	92.856584185+-4.99427506622	92.9285631579+-5.07966211979	92.8916254805+-5.0761522736	93.1053606557+-4.99046351275	93.0437806967+-5.03536651274	92.9365936359+-5.08117561925	92.9259184783+-5.08977013488	92.9032576985+-5.09456448388	92.8712841988+-5.07370907282	92.8438586077+-5.10050680058	92.8372411894+-5.071347315	92.8638436304+-5.09242516186	93.3962944444+-5.06063974787	93.2537228261+-5.02891334741	93.3216768124+-4.9415328252
VANC/90/UBC/55																		100.0+-0.0	99.3763477366+-1.52206796139	95.2069971469+-4.89136367057	99.3658031088+-1.58307338738	95.2091432584+-4.98263833724	94.9086327609+-5.08072282573	94.8354790823+-5.08026256068	94.1795907591+-5.14399343695	94.1804271845+-5.21160611176	94.1790482485+-5.19435328352	94.7938387319+-5.02585722847	94.7591904762+-5.15507405653	95.2983753316+-4.84526575245	95.036143155+-4.91515048648	99.340260521+-1.67387072939	99.345484558+-1.67389340189	94.2105578391+-5.02839977803	95.2792210526+-4.84284891037	95.3163319672+-4.80834479282	95.2284996411+-4.87892387516	95.0827797081+-4.90065751862	95.0946289993+-4.86131610053	95.232739726+-4.83258314891	95.6980792227+-4.8329533661	95.8808488459+-4.70499206	95.9674222896+-4.68003582049
VANC/90/UBC/56																			100.0+-0.0	95.2808051421+-4.87243792998	99.4874895833+-1.47635934886	95.4932630863+-4.89456760823	95.3161411316+-4.94919016902	95.0417472598+-5.04744944974	94.3746976448+-5.10498333257	94.4406116015+-5.11145145793	94.3802798982+-5.10939475938	95.0297264843+-5.01525918323	95.0560422164+-5.01556164456	95.3374576271+-4.83468499857	95.225839368+-4.93313795691	99.5903756345+-1.20622857353	99.5662381454+-1.19458440343	94.2807166302+-4.98879853374	95.2535888962+-4.9169394946	95.2764308682+-4.88087268114	95.2040447154+-4.9176795259	95.2290067114+-4.89901433244	95.1362001308+-4.89631313244	95.2598166339+-4.89073917035	96.0654552129+-4.64024970274	96.118828125+-4.54971808305	96.1688445078+-4.54270584684
VANC/90/UBC/58																				100.0+-0.0	95.3872027027+-4.79307094325	94.6195395948+-4.97781005805	95.0715556901+-4.89776937553	94.7511771845+-4.89088563839	93.8578638498+-4.89165100399	93.5931664792+-5.07245596232	93.6877443609+-4.98297848795	94.3029650092+-5.0947762086	94.4299210207+-5.02531135816	99.6046027397+-1.16123324548	99.4095894428+-1.60861537625	95.4377192982+-4.82421429005	95.414975473+-4.81516720693	93.9910781078+-5.01552436404	99.5566767984+-1.36371048304	99.4951008646+-1.52898546613	99.573+-1.25157421725	99.4456145526+-1.35589663843	99.4007492795+-1.50393547633	99.50142+-1.38185693312	94.6925411335+-4.98817813303	94.9108150852+-4.82762025645	94.8300183711+-4.85923408037
VANC/90/UBC/60																					100.0+-0.0	95.5723652904+-4.87970914864	95.2204692454+-4.9457354312	94.9432688459+-5.09566101331	94.4730142303+-5.12996868938	94.3346933667+-5.17795985018	94.4563677713+-5.16615258688	95.1109272849+-4.9415943018	95.1932286096+-4.99066637563	95.4099558081+-4.91815151544	95.3087256875+-4.91572974366	99.636507431+-1.04163048402	99.6865866957+-0.888340454864	94.2949582638+-5.03199965684	95.3910912698+-4.88940865514	95.4957925636+-4.7812259754	95.3269986357+-4.88464760864	95.3124719101+-4.89551354256	95.2507480315+-4.91998508598	95.3878318879+-4.91999296642	96.0373676577+-4.73105958882	96.1564373642+-4.6644649598	96.0850072569+-4.66046085616
VANC/90/UBC/61																						100.0+-0.0	96.6399851301+-4.51702482928	96.0608673469+-4.73430436332	95.2122820695+-5.0085911912	95.1453883835+-5.10179620323	95.1446671439+-5.08292250537	95.4268496911+-4.86443935519	95.4013125846+-4.93608643482	94.7234083045+-5.03925663886	94.6229473684+-5.00823705228	95.4581338742+-4.95323768078	95.4006088174+-5.00610831715	94.5426779463+-4.98850748113	94.7124482339+-5.00970128024	94.7847268409+-5.01475875085	94.6278724747+-5.06617435122	94.4943970767+-5.08033539305	94.5749203431+-5.01249757895	94.5861189454+-5.09399321263	97.8137120555+-3.82265673593	97.8068686007+-3.82727351155	97.741265612+-3.85236040149
VANC/90/UBC/63																							100.0+-0.0	99.2317486339+-2.003970522	93.9864830012+-5.19511326305	94.0777720207+-5.12144257245	93.9354924681+-5.20486314017	95.1839078283+-4.92728935347	95.1303013183+-5.01610263645	95.3366456422+-4.83788612219	95.1495036765+-4.9034429742	95.3111738003+-4.93124208415	95.2713077939+-4.92617034828	94.5909734513+-4.95495976419	95.1808048048+-4.92308051475	95.2285088757+-4.87165668347	95.1116283406+-4.97056785179	95.0020121951+-4.99094185352	95.0753411186+-4.94388386162	95.235870098+-4.93909339916	95.9277590848+-4.78652186313	95.8187644263+-4.79586083636	95.9389823609+-4.80300548105
VANC/91/UBC/65																								100.0+-0.0	94.0688914956+-5.14676442533	94.1248441109+-5.1579745238	94.0530193095+-5.16453245201	94.7812338501+-5.01958131762	94.8178202677+-5.10336551155	94.8764137156+-4.96120608101	94.7145273931+-4.98184694757	94.9395574086+-5.04032471659	94.9597993311+-4.98718314069	94.6755176273+-4.93130655396	94.7383987915+-4.96634241803	94.7882305006+-4.92214781648	94.6148557397+-4.97292606738	94.6919366626+-5.01914930128	94.6350626118+-4.97297107721	94.7748443114+-4.95101483032	95.5709297659+-4.93838019343	95.4854539249+-4.93844226059	95.5679903648+-4.90529706043
VANC/91/UBC/67																									100.0+-0.0	99.6752626159+-1.07851397175	99.6890754516+-0.912133521908	94.19809375+-5.04552175733	94.2390236318+-5.08858583747	93.9787676439+-4.93026794065	93.7596389685+-4.95907007138	94.422511041+-5.09397061829	94.4500065445+-5.07373605724	94.3878096757+-5.01162605689	93.8512407513+-4.92534266784	93.8982183908+-4.96752983765	93.7752779403+-4.92654798114	93.6944393593+-4.98689841554	93.6904236796+-5.01914138689	93.7151050539+-4.95917156657	95.4457647908+-5.11576951392	95.8526044776+-4.78682383171	95.9055315985+-4.75697150267
VANC/91/UBC/68_1																										100.0+-0.0	99.6990266393+-1.00855245202	94.3282745592+-5.08173095177	94.345122399+-5.02722696018	93.8985867813+-5.07189001668	93.6474943567+-5.07573232353	94.4897608559+-5.08342168509	94.5367010975+-5.06115440909	94.3938012618+-5.0421060632	93.7801220866+-5.0454458302	93.8310831937+-5.05066333928	93.6551038062+-5.04258108028	93.7236971047+-5.02997850594	93.6779761228+-5.09278543062	93.7859899329+-5.03272156236	95.5120911722+-5.13082488555	95.6412019915+-5.08275563895	95.5393008475+-5.13316947111
VANC/91/UBC/68_2																											100.0+-0.0	94.2678315525+-5.01669905438	94.2009461153+-5.08411777534	93.9193470049+-5.00158148275	93.6889064262+-5.0125643984	94.5040909091+-5.07545490409	94.4432428941+-5.10245680556	94.3262045335+-5.02305846344	93.7434738617+-4.98657684031	93.8937063712+-4.96564729132	93.6522151533+-4.99499541421	93.7881927024+-4.98389869114	93.7244269924+-5.00626377928	93.7301021566+-4.99085963525	95.4920836337+-5.11825432952	95.8486873156+-4.78027642215	95.8400073368+-4.80508020932
VANC/91/UBC/69																												100.0+-0.0	99.7048120301+-0.949963672834	94.5467467124+-5.02505919275	94.4046812386+-5.10906429324	95.0322171354+-4.98065248128	94.8922147198+-5.04014643848	94.4650029568+-5.00891484823	94.5155889423+-4.99915434092	94.4410259434+-5.06066782679	94.3027955665+-5.08055787224	94.3138323353+-5.08541043822	94.2909173205+-5.06261608229	94.2802459016+-5.12811497252	95.3107521827+-4.89138152969	95.2361168831+-4.93307681569	95.1406579805+-4.9700336438
VANC/91/UBC/72																													100.0+-0.0	94.6468756999+-4.95285853906	94.4018619869+-5.06876699534	95.065264879+-4.98229553011	94.9411066398+-5.06769314371	94.4977343301+-5.02171502365	94.5397294118+-4.98581967275	94.5924502924+-4.95234530259	94.3669007264+-5.08031305229	94.4759688995+-4.99917584298	94.3877065868+-5.02855765062	94.5010395747+-5.00931495991	95.3953162853+-4.90648669724	95.5994761905+-4.75205910949	95.4728693931+-4.81985180104
VANC/91/UBC/74																														100.0+-0.0	99.5189478338+-1.4421808591	95.5628392745+-4.85488169178	95.469871217+-4.88140639366	94.3113666839+-5.00452017847	99.7225591985+-1.04976929925	99.6466811847+-1.04510283879	99.7322120658+-0.928290405808	99.5931012658+-1.25835632287	99.4808933218+-1.41600380114	99.6250350877+-1.10080190013	94.9213940416+-4.90434393167	95.0435216895+-4.81195853689	94.9324075128+-4.88984368534
VANC/91/UBC/85																															100.0+-0.0	95.3458831341+-4.85055627726	95.3331717452+-4.87251852274	94.1160331492+-4.97976529423	99.5204692082+-1.33494244599	99.5414203455+-1.31316130324	99.5766138614+-1.17336691627	99.652629521+-0.981921643497	99.5316539924+-1.15212802038	99.5753905497+-1.13933805023	94.7441988304+-4.92559401544	94.8967643541+-4.85730022005	94.7405294826+-4.96134362103
VANC/92/UBC/102																																100.0+-0.0	99.728031746+-0.762418554275	94.4211566132+-4.96855549524	95.4661904762+-4.86287814102	95.4953202283+-4.81908544931	95.507352132+-4.78151066367	95.3530764206+-4.9180424309	95.2700650618+-4.91726450086	95.4763672655+-4.90089091017	96.0961768902+-4.65571125559	96.2214644652+-4.59364642936	96.0626851852+-4.62236677768
VANC/92/UBC/103																																	100.0+-0.0	94.3843438914+-4.9545149686	95.3891257566+-4.89046058671	95.4239710717+-4.89707152724	95.2194197708+-4.94522155324	95.362222964+-4.86153138235	95.2867692308+-4.88421754912	95.4738466757+-4.9088903433	95.9837149188+-4.7387166782	96.1408210059+-4.65405072569	96.041402214+-4.72869311231
VANC/92/UBC/84																																		100.0+-0.0	94.2535617183+-4.93557848167	94.3821839699+-4.88647004782	94.0982491582+-4.93717502943	94.0851986755+-5.07625898805	94.0416312057+-5.03706068779	94.1814324324+-4.94394131558	94.2921940463+-5.00944885954	94.3428166667+-4.98269822148	94.28645+-5.03137286409
VANC/92/UBC/98																																			100.0+-0.0	99.6953175355+-0.956256558321	99.770174482+-0.834701163774	99.63884+-1.12083774669	99.5516682555+-1.11144697405	99.6434769833+-0.952281016757	94.7901820317+-4.94797838535	94.9737701975+-4.81579809992	94.8018003565+-4.95609014223
VANC/92/UBC/99																																				100.0+-0.0	99.6576297747+-1.08084065301	99.6474354067+-1.06827228349	99.5174698795+-1.30245059988	99.6443707973+-1.10778132102	94.8808566434+-4.92299787383	95.0423250297+-4.80525402483	94.8731413302+-4.91572682713
VANC/93/UBC/105																																					100.0+-0.0	99.5932106339+-1.20656288121	99.5415597236+-1.19869266382	99.6357201646+-0.993064216945	94.640402439+-5.02141469805	94.8867033639+-4.83173254084	94.7063341493+-4.97689466463
VANC/94/UBC/122																																						100.0+-0.0	99.5344075829+-1.24496955738	99.6053472222+-1.08209566593	94.7070429159+-4.97835388684	94.8420492788+-4.87430765004	94.6967007827+-5.01784202055
VANC/94/UBC/124																																							100.0+-0.0	99.4976267943+-1.39369754136	94.6164469742+-5.03551404486	94.8345202173+-4.87890534308	94.7750639854+-4.94215800922
VANC/94/UBC/125																																								100.0+-0.0	94.8020388922+-4.96666432083	94.9542622951+-4.78875746983	94.7869940476+-4.94764675424
VANC/96/UBC/127																																									100.0+-0.0	99.6967607004+-0.922994572923	99.6425957854+-1.00117443747
VANC/96/UBC/128																																										100.0+-0.0	99.7109649123+-0.942371001269
VANC/96/UBC/129																																											100.0+-0.0
